# Supplementary material for: Transcriptomic characteristics and impaired immune function of patients who retest positive for SARS-CoV-2 RNA
Source: J Mol Cell Biol. 2021 Oct 23;13(10):748–59. doi: 10.1093/jmcb/mjab067 (PMC8574305; doi:10.1093/jmcb/mjab067)
Supplement: mjab067_Supplementary_Data [file mjab067_supplementary_data.zip]

Archive with 2 entries (2 files):
- Genes and transData for Supplementary Figure 4.xlsx
- Supplementary material.pdf
