# Supplementary material for: Transcriptomic characteristics and impaired immune function of patients who retest positive for SARS-CoV-2 RNA
Source: J Mol Cell Biol. 2021 Oct 23;13(10):748–59. doi: 10.1093/jmcb/mjab067 (PMC8574305; doi:10.1093/jmcb/mjab067)
Supplement: mjab067_Supplementary_Data [file mjab067_supplementary_data.zip › Genes and transData for Supplementary Figure 4.xlsx]

## Sheet: Sheet2
	Moderate-1	Moderate-2	Moderate-3	Severe-1	Severe-2	Severe-3	RTP-1	RTP-2	RTP-3	RTP-4	RTP-5	RTP-6	RTP-7	RTP-8	RTP-9	RTP-10
IFITM10	2.20803	1.79721	1.73786	-1.28809	0.459711	-0.699857	-0.364576	-0.811252	-0.402283	-0.109386	-0.316833	-0.283134	0.0193274	-0.718404	-0.83546	-0.392852
CH25H	1.21732	0.859975	1.80135	0.702157	1.77685	0.291886	-1.23128	-1.10151	-0.192911	-0.521823	0.0796862	-0.122129	-0.504108	-1.04207	-1.43751	-0.575892
KLRK1	-0.488736	1.4834	-1.94707	1.35361	2.3115	0.600621	0.228942	-0.104611	-0.32463	-0.625663	-0.615963	-0.188078	-0.883305	0.0463682	-0.180268	-0.666117
PDCD1	1.3889	2.57278	0.202477	1.73605	-0.523176	0.0282193	-0.894409	-0.8874	-0.023844	-0.254599	-0.290455	-0.654311	-0.032881	-1.00932	-0.592061	-0.765972
SMAD2	-1.22623	1.07026	1.95085	1.22421	-1.42986	2.11033	-0.329784	-0.227236	-0.563348	-0.468598	-0.51771	-0.439214	-0.490716	-0.261951	-0.213281	-0.187733
TIGIT	0.672853	-3.25735	0.408983	1.47366	-0.613965	1.39697	-0.141952	0.0759071	0.0594363	0.0869623	-0.0126798	-0.196339	-0.334386	0.141175	0.249008	-0.00827954
LAG3	-0.219505	0.817715	-0.542499	2.6316	-2.35443	1.11853	-0.0413644	-0.511272	-0.547515	0.0630337	-0.256934	-0.558879	-0.330345	0.39592	0.139734	0.196207
CD38	-1.264	2.07294	1.58285	0.60531	-2.3879	0.929859	-0.0707793	-0.00461306	-0.203119	-0.519571	-0.0937649	-0.34974	-0.457557	0.0558431	0.0251151	0.079124
IRF1	-0.551939	-1.22115	-1.63407	-1.16787	-1.49899	2.19283	0.439185	0.850397	-0.0831201	-0.0453978	-0.200508	0.0242517	0.541134	0.795041	0.722169	0.838036
HAVCR2	-0.862599	-1.44833	3.40649	-0.653766	0.490705	0.236539	0.0673883	-0.74968	0.128909	-0.384514	0.0838044	-0.0150348	0.0891266	0.016238	-0.22825	-0.177021
IRF9	-1.7425	0.312093	-2.05815	-1.47959	0.933736	2.26978	0.312969	0.288019	0.127283	0.0951034	0.0587294	0.186448	0.226969	-0.022511	0.238027	0.253595
NCR3	-2.4031	0.167787	2.56856	-0.99272	0.397704	1.3804	-0.0930093	0.0434397	-0.234859	-0.333007	0.200674	-0.0760543	-0.389612	0.224728	-0.132675	-0.32826
ISG20	-2.04262	-0.101099	1.2572	0.108299	-0.346136	3.03415	-0.698071	0.0972406	-0.313437	-0.234584	-0.304	-0.0984311	-0.105402	-0.358024	0.0873475	0.0175686
SMAD3	-1.81856	-1.9771	2.54808	0.763287	-0.828253	0.515826	0.33537	0.0103988	0.363039	0.160211	0.173326	0.13206	0.452454	-0.2214	-0.307007	-0.301736
OAS2	-2.4626	0.612006	-0.826791	-0.484476	-2.03054	1.65117	0.49006	0.613337	0.172911	0.0153176	0.00552906	0.141413	0.423235	0.630485	0.525664	0.523277
MX2	0.263289	-1.63429	-0.174785	-1.62077	-2.14494	2.1493	0.0569733	0.552596	0.185317	0.210395	-0.0281674	0.343933	0.337346	0.429924	0.520601	0.553282
ID1	-0.0156364	-2.06502	-2.04073	-1.44247	1.83652	0.230552	0.557993	-0.086041	0.41348	0.51309	0.498074	0.528674	0.630847	0.496177	-0.290362	0.234853
IFNG	1.92856	0.677734	-0.885726	-2.30187	-1.89049	-0.610019	-0.380618	0.295637	0.307698	0.512383	0.449325	0.347268	-0.0601228	0.458559	0.536408	0.615266
TGFB1	1.298	-1.63494	-2.33989	0.851175	-0.661486	2.23488	0.0511294	0.000583838	0.0274459	0.0299248	0.0456738	0.0267738	0.0179817	-0.0165143	0.0222917	0.0469644
IFITM3	-0.435795	-2.56854	-0.36011	1.48373	-1.78163	1.83658	0.180162	0.19007	0.167345	0.185271	0.170832	0.186213	0.194452	0.175984	0.175686	0.199749
IFITM2	-1.04796	-1.39934	-0.821369	-0.768332	0.0740182	3.41172	0.00715938	0.0657923	0.0495575	0.0604395	0.0591614	0.0628805	0.0542969	0.0546823	0.0666697	0.0706174
